# Supplementary material for: Using controls to limit false discovery in the era of big data
Source: BMC Bioinformatics. 2018 Sep 14;19:323. doi: 10.1186/s12859-018-2356-2 (PMC6137876; doi:10.1186/s12859-018-2356-2)
Supplement: Supplementary file 2 — Table S1. Test statistics per region and per individual for the test data analyzed in the present work. (TXT 231 kb) [file 12859_2018_2356_MOESM2_ESM.txt]

x	individual
0.881485	NA06986
0.944868	NA06986
0.90316	NA06986
0.921362	NA06986
0.74745	NA06986
0.732849	NA06986
0.742227	NA06986
0.622373	NA06986
0.693733	NA06986
0.755048	NA06986
0.832298	NA06986
0.890843	NA06986
0.731567	NA06986
0.514893	NA06986
0.717402	NA06986
0.751846	NA06986
0.906303	NA06986
0.722211	NA06986
0.785026	NA06986
0.815705	NA06986
0.877917	NA06986
0.766699	NA06986
0.869827	NA06986
0.890792	NA06986
0.833435	NA06986
0.777357	NA06986
0.886604	NA06986
0.898047	NA06986
0.952987	NA06986
0.88996	NA06986
0.89363	NA06986
0.900264	NA06986
0.899124	NA06986
0.90852	NA06986
0.923091	NA06986
0.928685	NA06986
1.08244	NA06986
0.990981	NA06986
0.910378	NA06986
0.911105	NA06986
0.906967	NA06986
0.454613	NA06986
0.490345	NA06986
0.486787	NA06986
0.948784	NA06986
0.900734	NA06986
0.91366	NA06986
0.897895	NA06986
0.918039	NA06986
0.899712	NA06986
0.903285	NA06986
0.923426	NA06986
0.887145	NA06986
0.913161	NA06986
0.867702	NA06986
0.896941	NA06986
0.896116	NA06986
0.952973	NA06986
0.88082	NA06986
0.782383	NA06986
0.824876	NA06986
0.803051	NA06986
0.843594	NA06986
0.865038	NA06986
1.00887	NA06986
1.08964	NA06986
0.972186	NA06986
1.10003	NA06986
0.469155	NA06986
0.855626	NA06986
0.456003	NA06986
0.902475	NA06986
0.800737	NA06986
0.937776	NA06986
0.922058	NA06986
0.918284	NA06986
0.927239	NA06986
0.666245	NA06986
0.824409	NA06986
0.83551	NA06986
0.890936	NA06986
0.835934	NA06986
0.86829	NA06986
6.28583	NA06986
0.902413	NA06986
0.879124	NA06986
0.565847	NA06986
0.899018	NA06986
0.860869	NA06986
0.92033	NA06986
0.811304	NA06986
0.886819	NA06986
0.822578	NA06986
0.429386	NA06986
0.875589	NA06986
2.83213	NA06986
2.5524	NA06986
1.17391	NA06986
1.11173	NA06986
0.954529	NA06986
0.499106	NA06986
0.975193	NA06986
0.852913	NA06986
3.10613	NA06986
3.27334	NA06986
1.13836	NA06986
0.912814	NA06986
0.914836	NA06986
0.867949	NA06986
3.64779	NA06986
0.743538	NA06986
0.856796	NA06986
0.883408	NA06986
0.569733	NA06986
0.571427	NA06986
1.17355	NA06986
0.321693	NA06986
0.292172	NA06986
0.241033	NA06986
0.889284	NA06986
1.41092	NA06986
0.858435	NA06986
0.783637	NA06986
0.837903	NA06986
0.837107	NA06986
0.816301	NA06986
0.874711	NA06986
0.932952	NA06986
1.07443	NA06986
1.06568	NA06986
1.08108	NA06986
0.69809	NA06986
0.413183	NA06986
0.163681	NA06986
0.897945	NA06986
0.953821	NA06986
2.24519	NA06986
3.23296	NA06986
2.78047	NA06986
0.826841	NA06986
0.850083	NA06986
1.57011	NA06986
0.466794	NA06986
0.195793	NA06986
0.89099	NA06986
0.888394	NA06986
0.915549	NA06986
1.00039	NA06986
0.990371	NA06986
0.858572	NA06986
0.901457	NA06986
0.480492	NA06986
0.887846	NA06986
0.95003	NA06986
0.910783	NA06986
0.871728	NA06986
1.0393	NA06986
0.941297	NA06986
0.88909	NA06986
1.0543	NA06986
0.881788	NA06986
0.85161	NA06986
0.88571	NA06986
1.60961	NA06986
0.89203	NA06986
0.895141	NA06986
1.90515	NA06986
0.209857	NA06986
0.918898	NA06986
0.950992	NA06986
0.918788	NA06986
0.934801	NA06986
0.925868	NA06986
0.928073	NA06986
0.905635	NA06986
0.928594	NA06986
0.838213	NA06986
0.969373	NA06986
0.929048	NA06986
0.982006	NA06986
0.97171	NA06986
0.895067	NA06986
0.89232	NA06986
1.27217	NA06986
0.759709	NA06986
0.510106	NA06986
0.890446	NA06986
0.633492	NA06986
1.05349	NA06986
0.8945	NA06986
0.894547	NA06986
0.937586	NA06986
1.78082	NA06986
0.954515	NA06986
0.995746	NA06986
0.864681	NA06986
1.25086	NA06986
1.3001	NA06986
1.31404	NA06986
1.25467	NA06986
1.25917	NA06986
1.17143	NA06986
0.933201	NA06986
0.904426	NA06986
0.700993	NA06986
0.991719	NA06986
0.749444	NA06986
0.621964	NA06986
0.938763	NA06986
2.74273	NA06986
0.874749	NA06986
0.901881	NA06986
0.946513	NA06986
0.805571	NA06986
0.901752	NA06986
0.910154	NA06986
0.898418	NA06986
0.878586	NA06986
0.889115	NA06986
0.956076	NA06986
0.921857	NA06986
1.49618	NA06986
1.46364	NA06986
2.48816	NA06986
0.84657	NA06986
0.852447	NA06986
2.40137	NA06986
1.14957	NA06986
1.1266	NA06986
0.995063	NA06986
0.808527	NA06986
0.825312	NA06986
0.911367	NA06986
0.831234	NA06986
0.95336	NA06986
0.880345	NA06986
0.960957	NA06986
0.93573	NA06986
0.983755	NA06986
0.940602	NA06986
0.870029	NA06986
0.785324	NA06986
0.892093	NA06986
0.428298	NA06986
0.777141	NA06986
3.32463	NA06986
0.799644	NA06986
0.679173	NA06986
1.52966	NA06986
1.23606	NA06986
0.876906	NA06986
0.970603	NA06986
0.990545	NA06986
11.9451	NA06986
0.858969	NA06986
0.919219	NA06986
0.93047	NA06986
0.932616	NA06986
0.497122	NA06986
0.982089	NA06986
0.964312	NA06986
0.859454	NA06986
0.950575	NA06986
0.808349	NA06986
0.77959	NA06986
0.81959	NA06986
0.730221	NA06986
0.735365	NA06986
3.86534	NA06986
1.02445	NA06986
0.880107	NA06986
0.461641	NA06986
0.636104	NA06986
0.213347	NA06986
2.12767	NA06986
2.93938	NA06986
1.27997	NA06986
1.35084	NA06986
1.06908	NA06986
0.00905441	NA06986
0.9587	NA06986
0.819468	NA06986
0.725411	NA06986
2.66981	NA06986
1.46793	NA06986
0.0450464	NA06986
0.648856	NA06986
0.850771	NA06986
0.929991	NA06986
0.750389	NA06986
0.481567	NA06986
1.00902	NA06986
0.924831	NA06986
0.967702	NA06986
0.904901	NA06986
0.820341	NA06986
0.936042	NA06986
0.88032	NA06986
0.834029	NA06986
0.887089	NA06986
0.896994	NA06986
0.89449	NA06986
0.919955	NA06986
0.917047	NA06986
0.877353	NA06986
0.911074	NA06986
0.879822	NA06986
0.914735	NA06986
0.415578	NA06986
0.621554	NA06986
0.843609	NA06986
0.861127	NA06986
0.940672	NA06986
0.903661	NA06986
0.870512	NA06986
0.821722	NA06986
0.885494	NA06986
0.896516	NA06986
0.901348	NA06986
0.938371	NA06986
0.851132	NA06986
0.861489	NA06986
0.910494	NA06986
1.07804	NA06986
0.872531	NA07051
0.93261	NA07051
0.917567	NA07051
0.941419	NA07051
1.05407	NA07051
0.930839	NA07051
0.934339	NA07051
0.879054	NA07051
0.904282	NA07051
0.781257	NA07051
0.758554	NA07051
0.870141	NA07051
0.774218	NA07051
0.861241	NA07051
0.814932	NA07051
0.796624	NA07051
1.25006	NA07051
0.75054	NA07051
0.832807	NA07051
0.863712	NA07051
0.873621	NA07051
0.832978	NA07051
0.920025	NA07051
0.928887	NA07051
1.06639	NA07051
0.996739	NA07051
0.931257	NA07051
0.915492	NA07051
0.985032	NA07051
0.896666	NA07051
0.901751	NA07051
0.902085	NA07051
0.906471	NA07051
0.9158	NA07051
0.937853	NA07051
0.960502	NA07051
0.94853	NA07051
0.92071	NA07051
0.893021	NA07051
0.889509	NA07051
0.888014	NA07051
0.436855	NA07051
0.508541	NA07051
0.50618	NA07051
0.97934	NA07051
0.908059	NA07051
0.902286	NA07051
0.915238	NA07051
0.912568	NA07051
0.920766	NA07051
0.945413	NA07051
0.943038	NA07051
0.917524	NA07051
0.94271	NA07051
0.852593	NA07051
0.893728	NA07051
0.904325	NA07051
0.978958	NA07051
0.891266	NA07051
0.8354	NA07051
0.851885	NA07051
0.837683	NA07051
0.868663	NA07051
0.871667	NA07051
1.69308	NA07051
1.68808	NA07051
1.6558	NA07051
1.53757	NA07051
0.457332	NA07051
0.904338	NA07051
0.92656	NA07051
0.953179	NA07051
1.13755	NA07051
0.986771	NA07051
0.962964	NA07051
0.924129	NA07051
0.961061	NA07051
0.726883	NA07051
0.853686	NA07051
0.89417	NA07051
1.0024	NA07051
0.88534	NA07051
0.919689	NA07051
3.81482	NA07051
0.943241	NA07051
0.953415	NA07051
0.91559	NA07051
0.816539	NA07051
0.80264	NA07051
0.927726	NA07051
0.848019	NA07051
0.868758	NA07051
0.670859	NA07051
0.933575	NA07051
0.95234	NA07051
3.76947	NA07051
3.14455	NA07051
1.18533	NA07051
1.07827	NA07051
0.951428	NA07051
0.478598	NA07051
1.00288	NA07051
1.32475	NA07051
4.96863	NA07051
5.24712	NA07051
0.972095	NA07051
0.963388	NA07051
0.966342	NA07051
0.902398	NA07051
3.97035	NA07051
0.148065	NA07051
0.640355	NA07051
0.887689	NA07051
0.545531	NA07051
0.268627	NA07051
1.17005	NA07051
0.333388	NA07051
1.08219	NA07051
0.331673	NA07051
0.622128	NA07051
1.46146	NA07051
0.806335	NA07051
0.750197	NA07051
0.84295	NA07051
0.913744	NA07051
0.88971	NA07051
0.87201	NA07051
0.936983	NA07051
0.799151	NA07051
1.03201	NA07051
0.995994	NA07051
0.807896	NA07051
0.662111	NA07051
0.535859	NA07051
0.914211	NA07051
0.60844	NA07051
2.69487	NA07051
3.85284	NA07051
3.29217	NA07051
0.821561	NA07051
1.01044	NA07051
1.31758	NA07051
0.705025	NA07051
0.561966	NA07051
0.878682	NA07051
0.903528	NA07051
0.983374	NA07051
0.941028	NA07051
0.944855	NA07051
0.858607	NA07051
0.893339	NA07051
1.13958	NA07051
0.951566	NA07051
0.885583	NA07051
0.931873	NA07051
0.854426	NA07051
1.12473	NA07051
0.926827	NA07051
0.852539	NA07051
1.10564	NA07051
0.863578	NA07051
0.878551	NA07051
0.865705	NA07051
1.05755	NA07051
0.773574	NA07051
0.671184	NA07051
1.73906	NA07051
0.209461	NA07051
0.929901	NA07051
0.977425	NA07051
0.93808	NA07051
0.94673	NA07051
0.818116	NA07051
0.794936	NA07051
0.796372	NA07051
0.709428	NA07051
0.858351	NA07051
0.926585	NA07051
0.947673	NA07051
1.0118	NA07051
0.907564	NA07051
0.874327	NA07051
0.905724	NA07051
1.35839	NA07051
0.716007	NA07051
0.700653	NA07051
0.916322	NA07051
0.440468	NA07051
1.05414	NA07051
0.898744	NA07051
0.898473	NA07051
0.958762	NA07051
1.01419	NA07051
0.945125	NA07051
0.904458	NA07051
1.07876	NA07051
0.931473	NA07051
0.937065	NA07051
0.950102	NA07051
0.940327	NA07051
0.939349	NA07051
0.930019	NA07051
0.952587	NA07051
0.906043	NA07051
0.928421	NA07051
1.01791	NA07051
0.752237	NA07051
0.703359	NA07051
2.14876	NA07051
4.21524	NA07051
1.2509	NA07051
1.13007	NA07051
1.05222	NA07051
1.01879	NA07051
0.937864	NA07051
0.963009	NA07051
0.920595	NA07051
1.01765	NA07051
0.93345	NA07051
0.926235	NA07051
1.25451	NA07051
0.75532	NA07051
0.819433	NA07051
1.3693	NA07051
0.883087	NA07051
0.98097	NA07051
2.48655	NA07051
1.41756	NA07051
1.19054	NA07051
1.01964	NA07051
0.87671	NA07051
0.913834	NA07051
0.9605	NA07051
0.888659	NA07051
1.01367	NA07051
0.910431	NA07051
0.929522	NA07051
0.944887	NA07051
1.03975	NA07051
0.881879	NA07051
0.941055	NA07051
1.10534	NA07051
0.979526	NA07051
0.572468	NA07051
0.663704	NA07051
4.23706	NA07051
0.84511	NA07051
1.40596	NA07051
1.52069	NA07051
1.21834	NA07051
0.867421	NA07051
2.16415	NA07051
0.928995	NA07051
5.06799	NA07051
0.938242	NA07051
0.913197	NA07051
0.917066	NA07051
0.912216	NA07051
0.9668	NA07051
0.976252	NA07051
0.883314	NA07051
0.939055	NA07051
0.965594	NA07051
0.947737	NA07051
0.74729	NA07051
0.856785	NA07051
0.294799	NA07051
0.658703	NA07051
4.50479	NA07051
0.986726	NA07051
0.922139	NA07051
0.654564	NA07051
0.645608	NA07051
0.619152	NA07051
2.44698	NA07051
2.57159	NA07051
1.37089	NA07051
1.1567	NA07051
1.15123	NA07051
0.00733842	NA07051
1.09712	NA07051
1.09128	NA07051
0.899084	NA07051
3.27289	NA07051
1.41959	NA07051
0.241907	NA07051
0.647913	NA07051
0.876487	NA07051
0.900838	NA07051
0.996175	NA07051
0.469019	NA07051
1.07096	NA07051
0.888662	NA07051
0.89381	NA07051
0.902051	NA07051
0.974282	NA07051
0.954012	NA07051
0.84568	NA07051
0.82664	NA07051
0.869314	NA07051
0.873555	NA07051
0.874104	NA07051
0.806285	NA07051
0.906714	NA07051
0.96086	NA07051
0.973864	NA07051
1.12576	NA07051
1.01784	NA07051
0.37862	NA07051
0.778754	NA07051
0.88715	NA07051
0.977899	NA07051
0.916353	NA07051
0.813278	NA07051
0.996241	NA07051
1.22803	NA07051
0.954354	NA07051
0.950107	NA07051
0.953151	NA07051
0.860041	NA07051
0.958656	NA07051
1.03813	NA07051
0.938204	NA07051
1.19731	NA07051
0.913841	NA10847
1.00827	NA10847
0.960863	NA10847
1.02383	NA10847
1.18214	NA10847
1.12018	NA10847
1.10544	NA10847
1.14537	NA10847
1.13793	NA10847
0.835288	NA10847
0.885057	NA10847
0.925655	NA10847
0.812944	NA10847
0.103831	NA10847
0.979034	NA10847
1.00599	NA10847
0.982114	NA10847
0.857139	NA10847
0.935869	NA10847
0.970886	NA10847
0.990447	NA10847
0.8965	NA10847
0.983162	NA10847
1.04279	NA10847
0.945731	NA10847
0.752452	NA10847
0.972829	NA10847
0.958226	NA10847
1.02234	NA10847
0.983496	NA10847
0.991929	NA10847
0.987056	NA10847
0.985564	NA10847
0.994739	NA10847
1.00024	NA10847
1.00534	NA10847
1.0108	NA10847
0.987653	NA10847
0.951058	NA10847
0.940712	NA10847
0.939551	NA10847
0.472604	NA10847
0.501157	NA10847
0.499019	NA10847
1.05496	NA10847
1.02549	NA10847
1.097	NA10847
1.01995	NA10847
1.10793	NA10847
1.01882	NA10847
0.969386	NA10847
0.541136	NA10847
1.01172	NA10847
0.987725	NA10847
0.897043	NA10847
0.963592	NA10847
1.00103	NA10847
1.05437	NA10847
0.955463	NA10847
0.839963	NA10847
0.87561	NA10847
0.838622	NA10847
0.884666	NA10847
0.899215	NA10847
1.1601	NA10847
1.20052	NA10847
1.09347	NA10847
1.24607	NA10847
0.476609	NA10847
0.936848	NA10847
0.0181104	NA10847
1.01045	NA10847
0.899471	NA10847
0.672341	NA10847
1.01338	NA10847
0.997409	NA10847
1.00286	NA10847
1.79955	NA10847
0.943236	NA10847
0.968946	NA10847
0.962959	NA10847
1.00253	NA10847
1.05778	NA10847
3.93657	NA10847
0.98141	NA10847
0.911458	NA10847
0.942826	NA10847
1.05748	NA10847
1.02202	NA10847
1.0174	NA10847
0.876382	NA10847
0.924121	NA10847
0.918129	NA10847
0.608093	NA10847
0.982316	NA10847
4.43006	NA10847
1.93063	NA10847
1.01216	NA10847
0.919513	NA10847
0.971038	NA10847
1.01277	NA10847
1.0141	NA10847
1.28559	NA10847
2.94645	NA10847
3.2157	NA10847
1.01838	NA10847
0.983081	NA10847
0.987004	NA10847
0.94177	NA10847
5.6382	NA10847
0.54163	NA10847
0.949426	NA10847
0.91604	NA10847
0.676644	NA10847
0.507941	NA10847
1.51231	NA10847
0.267289	NA10847
1.26719	NA10847
0.645206	NA10847
1.08637	NA10847
1.27307	NA10847
0.926863	NA10847
0.664843	NA10847
0.925863	NA10847
0.89409	NA10847
0.881875	NA10847
0.895122	NA10847
0.993831	NA10847
1.00557	NA10847
0.942788	NA10847
1.09016	NA10847
1.51672	NA10847
0.649671	NA10847
1.32926	NA10847
0.951999	NA10847
0.636675	NA10847
3.90993	NA10847
5.39998	NA10847
5.01078	NA10847
0.950131	NA10847
0.869056	NA10847
1.60679	NA10847
0.465983	NA10847
0.538653	NA10847
0.930415	NA10847
0.893035	NA10847
1.04348	NA10847
0.975748	NA10847
0.984913	NA10847
0.904658	NA10847
0.914681	NA10847
0.697655	NA10847
0.984846	NA10847
0.798335	NA10847
0.985355	NA10847
0.878778	NA10847
0.9861	NA10847
0.930072	NA10847
0.931296	NA10847
0.712363	NA10847
0.997426	NA10847
0.976104	NA10847
0.950745	NA10847
1.02152	NA10847
1.04247	NA10847
1.55977	NA10847
1.47334	NA10847
0.157136	NA10847
1.03004	NA10847
1.05547	NA10847
0.637098	NA10847
0.933479	NA10847
0.863894	NA10847
0.850353	NA10847
0.890165	NA10847
0.915063	NA10847
0.852089	NA10847
0.973796	NA10847
0.982867	NA10847
1.04608	NA10847
1.1356	NA10847
0.902485	NA10847
0.981043	NA10847
1.10515	NA10847
1.67389	NA10847
0.535229	NA10847
0.964028	NA10847
1.13823	NA10847
0.988011	NA10847
0.959161	NA10847
0.933854	NA10847
0.921372	NA10847
1.55385	NA10847
0.98767	NA10847
0.913804	NA10847
1.21918	NA10847
0.923536	NA10847
0.93173	NA10847
0.905239	NA10847
0.939577	NA10847
0.945071	NA10847
0.994282	NA10847
0.954089	NA10847
1.01901	NA10847
0.492745	NA10847
1.00304	NA10847
0.926324	NA10847
0.985346	NA10847
2.23986	NA10847
3.68014	NA10847
0.980375	NA10847
0.802982	NA10847
0.731004	NA10847
0.722628	NA10847
0.903316	NA10847
0.953629	NA10847
0.975257	NA10847
1.1279	NA10847
0.94844	NA10847
0.999226	NA10847
0.988038	NA10847
1.56745	NA10847
1.52951	NA10847
2.17848	NA10847
0.954904	NA10847
0.912926	NA10847
1.99437	NA10847
1.82485	NA10847
1.14568	NA10847
1.11343	NA10847
0.948404	NA10847
0.975109	NA10847
1.03303	NA10847
1.13076	NA10847
1.02183	NA10847
0.979588	NA10847
0.916763	NA10847
0.978488	NA10847
0.922299	NA10847
1.00185	NA10847
0.968797	NA10847
0.815939	NA10847
1.02418	NA10847
0.463169	NA10847
1.15461	NA10847
3.69197	NA10847
1.05064	NA10847
1.30535	NA10847
2.40364	NA10847
1.51309	NA10847
0.899334	NA10847
5.53078	NA10847
1.18002	NA10847
11.2343	NA10847
1.00961	NA10847
1.02723	NA10847
1.04432	NA10847
0.969539	NA10847
0.99579	NA10847
1.05936	NA10847
0.773645	NA10847
1.05558	NA10847
1.09452	NA10847
0.962661	NA10847
1.08098	NA10847
0.949522	NA10847
1.33902	NA10847
1.27215	NA10847
5.14992	NA10847
1.28742	NA10847
1.04178	NA10847
0.685677	NA10847
0.678118	NA10847
0.403356	NA10847
1.81238	NA10847
2.01555	NA10847
0.912331	NA10847
1.82811	NA10847
1.12027	NA10847
0.933003	NA10847
1.09359	NA10847
0.795537	NA10847
0.485119	NA10847
2.26562	NA10847
1.73592	NA10847
0.494387	NA10847
1.00752	NA10847
0.979709	NA10847
1.02675	NA10847
0.932738	NA10847
0.581749	NA10847
0.919454	NA10847
0.968241	NA10847
1.05465	NA10847
0.951977	NA10847
0.990093	NA10847
1.00338	NA10847
0.917339	NA10847
0.889569	NA10847
0.930363	NA10847
0.93839	NA10847
0.916476	NA10847
0.957385	NA10847
1.01218	NA10847
0.781709	NA10847
0.533311	NA10847
0.97936	NA10847
1.04024	NA10847
0.54849	NA10847
0.541585	NA10847
0.990316	NA10847
1.04939	NA10847
0.923155	NA10847
0.865538	NA10847
1.27406	NA10847
1.44897	NA10847
1.03714	NA10847
1.0084	NA10847
0.999633	NA10847
0.957987	NA10847
0.98677	NA10847
0.908635	NA10847
1.00082	NA10847
1.73584	NA10847
0.900526	NA10851
0.930525	NA10851
0.957757	NA10851
1.01588	NA10851
1.20128	NA10851
1.11998	NA10851
1.1158	NA10851
1.16722	NA10851
1.12333	NA10851
0.797103	NA10851
0.888294	NA10851
0.927069	NA10851
0.804587	NA10851
0.403506	NA10851
0.752922	NA10851
0.777684	NA10851
0.902509	NA10851
0.813471	NA10851
0.880022	NA10851
0.894436	NA10851
0.936041	NA10851
0.462857	NA10851
0.944923	NA10851
0.956082	NA10851
0.932621	NA10851
0.795896	NA10851
0.945408	NA10851
0.985652	NA10851
0.967073	NA10851
0.947001	NA10851
0.955227	NA10851
0.952676	NA10851
0.95525	NA10851
0.966318	NA10851
0.984313	NA10851
0.960073	NA10851
1.17787	NA10851
1.22187	NA10851
0.915362	NA10851
0.911435	NA10851
0.909502	NA10851
0.486858	NA10851
0.481694	NA10851
0.485452	NA10851
0.993501	NA10851
0.971834	NA10851
1.06302	NA10851
0.975636	NA10851
1.07349	NA10851
0.975649	NA10851
0.955227	NA10851
0.181808	NA10851
0.942356	NA10851
0.985781	NA10851
0.935791	NA10851
0.965019	NA10851
0.951564	NA10851
1.01337	NA10851
0.943242	NA10851
0.831393	NA10851
0.8942	NA10851
0.885923	NA10851
0.913069	NA10851
0.93655	NA10851
0.801065	NA10851
0.91859	NA10851
0.799563	NA10851
1.02391	NA10851
0.392999	NA10851
0.914723	NA10851
0.495116	NA10851
0.957971	NA10851
0.846069	NA10851
0.964985	NA10851
0.976365	NA10851
0.933867	NA10851
0.945228	NA10851
0.488356	NA10851
0.895481	NA10851
0.935844	NA10851
1.0116	NA10851
0.92111	NA10851
0.964763	NA10851
3.76039	NA10851
0.961968	NA10851
0.96518	NA10851
0.947963	NA10851
0.830945	NA10851
0.946079	NA10851
0.977896	NA10851
0.913654	NA10851
0.946991	NA10851
0.721525	NA10851
0.394686	NA10851
0.928424	NA10851
3.66222	NA10851
1.09754	NA10851
0.933214	NA10851
1.13463	NA10851
1.0108	NA10851
0.508583	NA10851
1.00759	NA10851
0.914582	NA10851
4.10303	NA10851
4.3516	NA10851
1.23552	NA10851
0.971599	NA10851
0.977472	NA10851
0.962923	NA10851
5.38956	NA10851
0.837083	NA10851
0.878659	NA10851
0.903101	NA10851
0.444052	NA10851
0.29832	NA10851
1.02891	NA10851
0.207621	NA10851
0.859391	NA10851
0.262809	NA10851
0.779396	NA10851
1.09975	NA10851
0.890374	NA10851
0.933797	NA10851
1.02106	NA10851
0.946801	NA10851
0.897315	NA10851
0.993159	NA10851
0.957421	NA10851
1.0419	NA10851
0.932228	NA10851
0.900919	NA10851
0.800667	NA10851
0.552942	NA10851
0.582685	NA10851
0.919758	NA10851
0.515942	NA10851
3.38879	NA10851
4.74697	NA10851
4.20149	NA10851
0.798248	NA10851
0.953731	NA10851
0.637396	NA10851
0.475978	NA10851
0.920481	NA10851
0.900801	NA10851
0.920419	NA10851
0.912651	NA10851
0.907239	NA10851
0.910277	NA10851
0.90859	NA10851
0.885304	NA10851
0.533417	NA10851
0.807481	NA10851
0.966853	NA10851
1.01923	NA10851
0.879944	NA10851
0.990588	NA10851
0.967725	NA10851
0.954565	NA10851
0.724807	NA10851
0.906939	NA10851
0.938783	NA10851
0.956015	NA10851
1.36473	NA10851
0.729794	NA10851
0.746735	NA10851
1.7321	NA10851
0.310696	NA10851
1.01159	NA10851
0.993803	NA10851
0.918955	NA10851
0.970775	NA10851
1.08796	NA10851
1.11305	NA10851
1.08431	NA10851
1.17834	NA10851
0.904104	NA10851
0.966676	NA10851
0.968727	NA10851
0.994577	NA10851
0.927953	NA10851
0.903249	NA10851
1.01518	NA10851
1.19358	NA10851
0.585598	NA10851
0.690118	NA10851
0.968179	NA10851
0.34705	NA10851
1.01768	NA10851
0.934273	NA10851
0.948135	NA10851
0.967717	NA10851
1.27728	NA10851
0.987556	NA10851
0.586406	NA10851
0.791948	NA10851
0.949142	NA10851
0.966669	NA10851
0.956917	NA10851
0.980086	NA10851
0.968609	NA10851
1.00227	NA10851
0.93378	NA10851
0.920564	NA10851
0.464597	NA10851
1.00341	NA10851
0.794247	NA10851
0.743727	NA10851
1.56126	NA10851
2.30118	NA10851
1.14362	NA10851
1.37312	NA10851
1.31659	NA10851
0.993749	NA10851
0.934732	NA10851
0.93626	NA10851
0.97482	NA10851
0.921252	NA10851
0.906145	NA10851
1.02592	NA10851
0.90468	NA10851
0.528241	NA10851
0.544148	NA10851
0.963608	NA10851
0.914214	NA10851
0.888882	NA10851
2.38485	NA10851
0.911797	NA10851
0.968236	NA10851
1.0173	NA10851
0.904185	NA10851
0.94984	NA10851
1.02372	NA10851
0.998783	NA10851
1.0137	NA10851
0.924043	NA10851
0.979354	NA10851
0.938343	NA10851
1.0346	NA10851
1.02015	NA10851
0.882005	NA10851
0.680805	NA10851
0.897057	NA10851
0.520105	NA10851
0.641579	NA10851
3.20735	NA10851
0.829985	NA10851
0.892516	NA10851
0.953928	NA10851
1.29919	NA10851
0.962531	NA10851
0.808495	NA10851
1.05772	NA10851
8.05882	NA10851
1.14485	NA10851
0.952407	NA10851
0.961924	NA10851
0.931666	NA10851
0.962394	NA10851
0.951968	NA10851
0.897654	NA10851
1.0187	NA10851
0.934231	NA10851
0.899047	NA10851
0.791427	NA10851
0.909792	NA10851
0.786386	NA10851
0.787022	NA10851
4.42203	NA10851
0.828285	NA10851
0.955322	NA10851
0.549005	NA10851
0.564903	NA10851
0.675869	NA10851
1.18306	NA10851
4.53894	NA10851
1.22005	NA10851
1.01612	NA10851
0.900504	NA10851
0.125023	NA10851
0.991239	NA10851
0.648409	NA10851
0.732927	NA10851
1.74772	NA10851
1.20175	NA10851
0.635575	NA10851
0.78092	NA10851
0.979411	NA10851
0.969966	NA10851
0.907145	NA10851
0.511285	NA10851
1.00377	NA10851
0.94606	NA10851
0.934071	NA10851
0.950195	NA10851
0.966972	NA10851
0.989934	NA10851
0.915048	NA10851
0.920626	NA10851
0.933795	NA10851
0.937205	NA10851
0.938397	NA10851
0.824374	NA10851
0.948564	NA10851
0.911703	NA10851
0.936404	NA10851
1.06645	NA10851
0.935959	NA10851
0.436653	NA10851
0.924288	NA10851
0.922225	NA10851
0.996286	NA10851
0.965908	NA10851
0.882347	NA10851
0.542001	NA10851
0.84667	NA10851
0.956076	NA10851
0.961362	NA10851
0.965834	NA10851
0.965141	NA10851
1.60183	NA10851
0.938494	NA10851
0.990167	NA10851
1.01143	NA10851
0.825723	NA11994
0.874688	NA11994
0.860995	NA11994
0.92199	NA11994
0.772967	NA11994
0.791402	NA11994
0.808607	NA11994
0.735924	NA11994
0.769491	NA11994
0.779785	NA11994
0.801899	NA11994
0.832258	NA11994
0.745487	NA11994
0.438711	NA11994
0.760505	NA11994
0.760741	NA11994
0.924393	NA11994
0.691152	NA11994
0.788501	NA11994
0.839018	NA11994
0.779099	NA11994
0.799312	NA11994
0.806694	NA11994
0.857727	NA11994
0.793839	NA11994
0.888958	NA11994
0.847137	NA11994
0.864232	NA11994
0.902848	NA11994
0.869707	NA11994
0.88962	NA11994
0.889616	NA11994
0.883128	NA11994
0.886258	NA11994
0.900789	NA11994
0.900222	NA11994
1.11266	NA11994
1.02402	NA11994
0.879665	NA11994
0.884539	NA11994
0.884267	NA11994
0.463787	NA11994
0.402515	NA11994
0.474051	NA11994
0.951488	NA11994
0.863894	NA11994
0.909264	NA11994
0.862873	NA11994
0.912988	NA11994
0.865473	NA11994
0.873547	NA11994
0.49018	NA11994
0.844377	NA11994
0.893615	NA11994
0.809183	NA11994
0.857745	NA11994
0.866922	NA11994
0.864213	NA11994
0.851881	NA11994
0.818916	NA11994
0.832405	NA11994
0.81908	NA11994
0.844046	NA11994
0.85264	NA11994
0.771996	NA11994
0.853759	NA11994
0.778022	NA11994
0.930398	NA11994
0.439174	NA11994
0.84922	NA11994
0.0206226	NA11994
0.870475	NA11994
1.09622	NA11994
0.826861	NA11994
0.897948	NA11994
0.904348	NA11994
0.93493	NA11994
1.2008	NA11994
0.792078	NA11994
0.803615	NA11994
0.838556	NA11994
0.856652	NA11994
0.867579	NA11994
3.71543	NA11994
0.859779	NA11994
0.788232	NA11994
0.798966	NA11994
0.755969	NA11994
0.610361	NA11994
0.893227	NA11994
0.849314	NA11994
0.849166	NA11994
0.854325	NA11994
0.137421	NA11994
0.88705	NA11994
3.35938	NA11994
3.064	NA11994
1.01456	NA11994
0.860584	NA11994
0.885051	NA11994
0.453602	NA11994
0.878265	NA11994
0.874008	NA11994
3.62253	NA11994
4.02547	NA11994
1.26314	NA11994
0.909399	NA11994
0.902038	NA11994
0.817504	NA11994
2.49249	NA11994
0.676993	NA11994
0.667077	NA11994
0.786606	NA11994
0.539126	NA11994
0.215677	NA11994
1.00676	NA11994
0.721749	NA11994
0.675974	NA11994
0.351567	NA11994
0.698853	NA11994
1.09399	NA11994
0.845787	NA11994
0.787491	NA11994
0.808443	NA11994
0.817683	NA11994
0.806637	NA11994
0.8185	NA11994
0.915241	NA11994
1.12623	NA11994
0.757372	NA11994
0.871738	NA11994
1.00209	NA11994
0.790502	NA11994
0.888405	NA11994
0.834674	NA11994
0.367275	NA11994
3.37553	NA11994
4.85965	NA11994
4.16135	NA11994
0.76536	NA11994
0.811942	NA11994
1.46612	NA11994
0.48192	NA11994
0.559127	NA11994
0.882427	NA11994
0.821059	NA11994
0.91868	NA11994
0.900022	NA11994
0.909918	NA11994
0.810562	NA11994
0.8383	NA11994
0.876225	NA11994
0.89109	NA11994
0.846988	NA11994
0.882686	NA11994
0.850519	NA11994
0.890742	NA11994
0.859548	NA11994
0.854076	NA11994
0.863211	NA11994
0.858492	NA11994
0.80958	NA11994
0.81909	NA11994
1.01032	NA11994
1.0193	NA11994
0.663351	NA11994
2.13569	NA11994
0.534575	NA11994
0.929179	NA11994
0.959334	NA11994
0.848273	NA11994
0.960792	NA11994
0.951761	NA11994
0.941101	NA11994
0.957988	NA11994
0.927507	NA11994
0.842846	NA11994
0.887786	NA11994
0.876084	NA11994
0.962977	NA11994
0.828159	NA11994
1.05173	NA11994
0.88472	NA11994
1.02517	NA11994
0.720251	NA11994
0.3527	NA11994
0.824802	NA11994
0.659493	NA11994
0.933164	NA11994
0.887359	NA11994
0.858248	NA11994
0.886861	NA11994
0.798719	NA11994
0.876637	NA11994
0.802743	NA11994
1.07094	NA11994
0.881703	NA11994
0.895931	NA11994
0.890576	NA11994
0.921307	NA11994
0.912839	NA11994
0.917062	NA11994
0.892452	NA11994
0.895085	NA11994
0.640663	NA11994
0.883033	NA11994
0.899525	NA11994
0.912742	NA11994
1.57973	NA11994
2.17126	NA11994
0.996816	NA11994
1.26439	NA11994
1.12553	NA11994
0.950016	NA11994
0.898535	NA11994
0.917822	NA11994
0.847217	NA11994
0.927923	NA11994
0.869269	NA11994
0.90697	NA11994
0.935172	NA11994
0.550782	NA11994
0.507728	NA11994
1.51986	NA11994
0.536207	NA11994
0.871222	NA11994
2.10845	NA11994
0.823582	NA11994
0.747136	NA11994
0.895397	NA11994
0.798784	NA11994
0.824009	NA11994
0.890888	NA11994
0.791658	NA11994
0.804547	NA11994
0.9029	NA11994
0.834229	NA11994
0.924559	NA11994
0.90635	NA11994
0.842387	NA11994
0.842265	NA11994
0.371082	NA11994
0.899849	NA11994
0.400188	NA11994
0.614153	NA11994
4.18481	NA11994
0.887378	NA11994
1.44495	NA11994
1.41329	NA11994
1.08153	NA11994
0.900273	NA11994
0.557678	NA11994
1.04583	NA11994
6.21744	NA11994
0.987296	NA11994
0.901171	NA11994
0.905521	NA11994
0.902003	NA11994
0.0249414	NA11994
0.892465	NA11994
0.814839	NA11994
0.82973	NA11994
0.914136	NA11994
0.911985	NA11994
0.848888	NA11994
0.816153	NA11994
0.89084	NA11994
0.937765	NA11994
1.21462	NA11994
0.728584	NA11994
0.900203	NA11994
0.615971	NA11994
0.616387	NA11994
0.132775	NA11994
2.60457	NA11994
2.28393	NA11994
0.541493	NA11994
1.21742	NA11994
0.954285	NA11994
0.404347	NA11994
0.970986	NA11994
0.776257	NA11994
0.678462	NA11994
1.8202	NA11994
1.02899	NA11994
0.232789	NA11994
0.91109	NA11994
0.834419	NA11994
0.902114	NA11994
0.910756	NA11994
0.48099	NA11994
0.855396	NA11994
0.90526	NA11994
0.907632	NA11994
0.837339	NA11994
0.861161	NA11994
0.904636	NA11994
0.834677	NA11994
0.83083	NA11994
0.823529	NA11994
0.821739	NA11994
0.826584	NA11994
0.778055	NA11994
0.836972	NA11994
0.713521	NA11994
0.502599	NA11994
0.669659	NA11994
0.841714	NA11994
0.385906	NA11994
0.475906	NA11994
0.782351	NA11994
0.831389	NA11994
0.806217	NA11994
0.747762	NA11994
0.910493	NA11994
0.867716	NA11994
0.869198	NA11994
0.841036	NA11994
0.843797	NA11994
0.803593	NA11994
0.868784	NA11994
0.900636	NA11994
0.927636	NA11994
0.851992	NA11994
0.927091	NA12044
0.984543	NA12044
0.999011	NA12044
0.962047	NA12044
0.787861	NA12044
0.87276	NA12044
0.88769	NA12044
0.790173	NA12044
0.838472	NA12044
0.918399	NA12044
0.897745	NA12044
0.953719	NA12044
0.918108	NA12044
0.986645	NA12044
0.836331	NA12044
0.874678	NA12044
0.930924	NA12044
0.962105	NA12044
0.971827	NA12044
0.980636	NA12044
1.04805	NA12044
0.580227	NA12044
1.00309	NA12044
1.08788	NA12044
1.00106	NA12044
0.77819	NA12044
0.972179	NA12044
1.00391	NA12044
1.07649	NA12044
1.00803	NA12044
1.01224	NA12044
1.00685	NA12044
1.00848	NA12044
1.01194	NA12044
1.02155	NA12044
0.967861	NA12044
1.02694	NA12044
0.957249	NA12044
0.95978	NA12044
0.955857	NA12044
0.952542	NA12044
0.430977	NA12044
0.666324	NA12044
0.662051	NA12044
1.04855	NA12044
0.936808	NA12044
0.955162	NA12044
0.940224	NA12044
0.965667	NA12044
0.936111	NA12044
0.990735	NA12044
0.151927	NA12044
1.03982	NA12044
1.0109	NA12044
0.911532	NA12044
0.988281	NA12044
0.994551	NA12044
0.99464	NA12044
0.921259	NA12044
0.919143	NA12044
0.942148	NA12044
0.936575	NA12044
0.959568	NA12044
0.958391	NA12044
0.909326	NA12044
0.974473	NA12044
0.919809	NA12044
1.02923	NA12044
0.50834	NA12044
0.938385	NA12044
0.961455	NA12044
1.03214	NA12044
0.991528	NA12044
0.720232	NA12044
1.00906	NA12044
0.986969	NA12044
1.00833	NA12044
1.12587	NA12044
0.970529	NA12044
0.978299	NA12044
1.06057	NA12044
0.998304	NA12044
1.02562	NA12044
2.77515	NA12044
1.07548	NA12044
0.962658	NA12044
0.930686	NA12044
1.09087	NA12044
0.877739	NA12044
0.966804	NA12044
0.984401	NA12044
0.934814	NA12044
0.851947	NA12044
0.612389	NA12044
0.955355	NA12044
2.23252	NA12044
4.01752	NA12044
0.87477	NA12044
0.883837	NA12044
0.984912	NA12044
0.906528	NA12044
1.03579	NA12044
1.44857	NA12044
3.65568	NA12044
3.84968	NA12044
1.07873	NA12044
1.04727	NA12044
1.05029	NA12044
1.03059	NA12044
5.80027	NA12044
0.945115	NA12044
0.856296	NA12044
1.03915	NA12044
0.097265	NA12044
0.367284	NA12044
0.788294	NA12044
0.865581	NA12044
0.457614	NA12044
0.306258	NA12044
0.272782	NA12044
0.935446	NA12044
0.993542	NA12044
0.897109	NA12044
0.941975	NA12044
0.921879	NA12044
0.876742	NA12044
0.91781	NA12044
0.975217	NA12044
1.02493	NA12044
0.866768	NA12044
0.89031	NA12044
0.793886	NA12044
0.682093	NA12044
0.142383	NA12044
0.935901	NA12044
0.533207	NA12044
2.20686	NA12044
3.11974	NA12044
3.0409	NA12044
0.907523	NA12044
1.09764	NA12044
0.617791	NA12044
0.5279	NA12044
0.520846	NA12044
0.894342	NA12044
0.95676	NA12044
0.987711	NA12044
0.996664	NA12044
1.0056	NA12044
0.931308	NA12044
0.971784	NA12044
0.789542	NA12044
0.886313	NA12044
1.08159	NA12044
1.00419	NA12044
0.955239	NA12044
0.843658	NA12044
1.02424	NA12044
1.0214	NA12044
0.280686	NA12044
0.965617	NA12044
0.991325	NA12044
0.979445	NA12044
0.767083	NA12044
0.590491	NA12044
0.990157	NA12044
2.32675	NA12044
0.0562758	NA12044
0.966014	NA12044
0.964888	NA12044
0.675322	NA12044
0.984099	NA12044
0.844338	NA12044
0.815075	NA12044
0.834021	NA12044
0.641298	NA12044
0.931469	NA12044
0.973186	NA12044
0.962436	NA12044
1.02524	NA12044
0.894254	NA12044
0.911046	NA12044
1.00315	NA12044
0.925173	NA12044
0.5624	NA12044
0.413698	NA12044
1.00927	NA12044
1.0475	NA12044
1.01854	NA12044
0.929606	NA12044
0.983065	NA12044
0.948323	NA12044
1.85679	NA12044
1.00396	NA12044
0.551467	NA12044
0.511981	NA12044
0.970872	NA12044
0.983881	NA12044
0.98599	NA12044
1.01891	NA12044
1.02421	NA12044
1.03139	NA12044
1.0242	NA12044
0.992454	NA12044
1.02847	NA12044
0.961507	NA12044
0.98002	NA12044
0.957946	NA12044
2.62104	NA12044
3.86084	NA12044
0.832898	NA12044
0.86574	NA12044
0.833262	NA12044
0.75419	NA12044
1.0628	NA12044
1.08409	NA12044
1.00642	NA12044
1.01996	NA12044
1.03424	NA12044
1.03814	NA12044
0.934544	NA12044
1.04117	NA12044
1.03365	NA12044
1.66737	NA12044
1.04699	NA12044
1.00855	NA12044
1.57361	NA12044
0.676989	NA12044
0.557388	NA12044
1.11946	NA12044
0.924994	NA12044
0.987717	NA12044
1.07665	NA12044
0.957108	NA12044
1.07282	NA12044
0.932819	NA12044
1.00424	NA12044
1.02101	NA12044
0.905221	NA12044
0.984058	NA12044
0.977458	NA12044
0.688452	NA12044
1.04497	NA12044
0.315481	NA12044
0.705986	NA12044
0.815917	NA12044
0.940767	NA12044
0.861843	NA12044
0.00982505	NA12044
1.93447	NA12044
1.05874	NA12044
0.677644	NA12044
1.048	NA12044
14.6608	NA12044
0.852693	NA12044
0.995961	NA12044
0.994539	NA12044
0.883344	NA12044
0.743591	NA12044
0.988008	NA12044
0.95242	NA12044
1.06287	NA12044
0.931685	NA12044
1.06333	NA12044
1.11818	NA12044
0.968075	NA12044
0.499056	NA12044
0.427688	NA12044
4.61029	NA12044
0.891266	NA12044
0.994897	NA12044
0.626793	NA12044
0.645041	NA12044
0.162864	NA12044
1.16193	NA12044
0.342463	NA12044
0.944827	NA12044
0.809341	NA12044
0.93052	NA12044
0.0343919	NA12044
0.975871	NA12044
0.706489	NA12044
0.798681	NA12044
0.699103	NA12044
1.2467	NA12044
0.310205	NA12044
0.86488	NA12044
0.940315	NA12044
0.995142	NA12044
0.857633	NA12044
0.435955	NA12044
0.890252	NA12044
1.01535	NA12044
1.01401	NA12044
1.46552	NA12044
0.97141	NA12044
0.958889	NA12044
0.980895	NA12044
0.933591	NA12044
0.936578	NA12044
0.935066	NA12044
0.929625	NA12044
0.901976	NA12044
0.945366	NA12044
1.02634	NA12044
0.930535	NA12044
1.23097	NA12044
0.981728	NA12044
0.459071	NA12044
0.862228	NA12044
0.957005	NA12044
1.02091	NA12044
0.972427	NA12044
0.884868	NA12044
1.29162	NA12044
1.36024	NA12044
0.994927	NA12044
0.989678	NA12044
0.993095	NA12044
0.939703	NA12044
0.940622	NA12044
1.076	NA12044
1.02543	NA12044
1.03701	NA12044
0.833353	NA12154
0.866026	NA12154
0.874119	NA12154
0.892142	NA12154
0.88416	NA12154
0.704314	NA12154
0.739188	NA12154
0.593792	NA12154
0.666702	NA12154
0.765442	NA12154
0.746607	NA12154
0.86139	NA12154
0.724276	NA12154
0.469662	NA12154
0.701039	NA12154
0.685578	NA12154
0.90273	NA12154
0.698501	NA12154
0.737943	NA12154
0.757728	NA12154
0.855211	NA12154
0.444522	NA12154
0.83961	NA12154
0.851123	NA12154
0.75089	NA12154
0.79796	NA12154
0.842211	NA12154
0.850447	NA12154
0.833597	NA12154
0.814913	NA12154
0.828852	NA12154
0.834594	NA12154
0.832581	NA12154
0.838165	NA12154
0.853272	NA12154
0.89271	NA12154
0.837382	NA12154
0.779322	NA12154
0.877155	NA12154
0.879529	NA12154
0.878014	NA12154
0.402057	NA12154
0.454755	NA12154
0.449221	NA12154
0.935214	NA12154
0.882108	NA12154
0.928562	NA12154
0.876799	NA12154
0.925329	NA12154
0.877314	NA12154
0.916751	NA12154
0.856667	NA12154
0.842657	NA12154
0.878866	NA12154
0.847888	NA12154
[truncated: 12,257 more rows]
