# Supplementary material for: Using controls to limit false discovery in the era of big data
Source: BMC Bioinformatics. 2018 Sep 14;19:323. doi: 10.1186/s12859-018-2356-2 (PMC6137876; doi:10.1186/s12859-018-2356-2)
Supplement: Supplementary file 3 — Table S2. Test statistics per region and per individual for the control data analyzed in the present work. (TXT 3328 kb) [file 12859_2018_2356_MOESM3_ESM.txt]

x	individual
1.01137	NA06986
0.993448	NA06986
1.03298	NA06986
1.24898	NA06986
0.953315	NA06986
0.973203	NA06986
0.975373	NA06986
1.02219	NA06986
0.887169	NA06986
0.942578	NA06986
1.04957	NA06986
0.991217	NA06986
0.996641	NA06986
1.04169	NA06986
1.00789	NA06986
0.978746	NA06986
1.00215	NA06986
1.00043	NA06986
1.00219	NA06986
1.12186	NA06986
0.938356	NA06986
0.982956	NA06986
0.981574	NA06986
0.841964	NA06986
1.00528	NA06986
0.986817	NA06986
1.00967	NA06986
0.973258	NA06986
0.969127	NA06986
1.01308	NA06986
0.908778	NA06986
1.01429	NA06986
0.967957	NA06986
0.983601	NA06986
0.893363	NA06986
0.493302	NA06986
1.0216	NA06986
0.998451	NA06986
1.02267	NA06986
1.29649	NA06986
1.10307	NA06986
1.00331	NA06986
0.990753	NA06986
1.01341	NA06986
1.01205	NA06986
1.02132	NA06986
0.998371	NA06986
0.977066	NA06986
1.0399	NA06986
1.00433	NA06986
1.00895	NA06986
1.01995	NA06986
1.0049	NA06986
0.988583	NA06986
0.985819	NA06986
0.996808	NA06986
1.03529	NA06986
1.02572	NA06986
0.969002	NA06986
0.96156	NA06986
1.03057	NA06986
1.03898	NA06986
1.09331	NA06986
1.05446	NA06986
1.03963	NA06986
1.05899	NA06986
1.02195	NA06986
1.03787	NA06986
1.04157	NA06986
0.999807	NA06986
1.00976	NA06986
1.02943	NA06986
1.0148	NA06986
1.0212	NA06986
1.0064	NA06986
0.942657	NA06986
0.954771	NA06986
1.00697	NA06986
0.975254	NA06986
1.02644	NA06986
0.981997	NA06986
0.961789	NA06986
0.935353	NA06986
0.957504	NA06986
0.977564	NA06986
0.915641	NA06986
0.980532	NA06986
0.795424	NA06986
0.944632	NA06986
0.927526	NA06986
0.991836	NA06986
1.0744	NA06986
0.99408	NA06986
0.943208	NA06986
0.985363	NA06986
0.994704	NA06986
0.990593	NA06986
0.994791	NA06986
0.980972	NA06986
0.973919	NA06986
0.97826	NA06986
0.936616	NA06986
0.952817	NA06986
0.927891	NA06986
0.943347	NA06986
0.947668	NA06986
0.988663	NA06986
0.93855	NA06986
0.933339	NA06986
0.949041	NA06986
0.921068	NA06986
0.817975	NA06986
0.927454	NA06986
0.93937	NA06986
0.959427	NA06986
0.956328	NA06986
0.958948	NA06986
1.03426	NA06986
0.99367	NA06986
0.983253	NA06986
0.955336	NA06986
0.912115	NA06986
0.988892	NA06986
0.94214	NA06986
0.925575	NA06986
0.916368	NA06986
0.981875	NA06986
0.953908	NA06986
0.969929	NA06986
0.947157	NA06986
0.925641	NA06986
1.01229	NA06986
0.903548	NA06986
0.919201	NA06986
0.940024	NA06986
0.962955	NA06986
0.960991	NA06986
0.940462	NA06986
0.951369	NA06986
0.980911	NA06986
0.973599	NA06986
0.939876	NA06986
0.970916	NA06986
0.971203	NA06986
0.991226	NA06986
0.999412	NA06986
0.985574	NA06986
0.990931	NA06986
0.980774	NA06986
0.985794	NA06986
0.975507	NA06986
0.99976	NA06986
0.907293	NA06986
1.00846	NA06986
0.956644	NA06986
0.955833	NA06986
0.940608	NA06986
0.815657	NA06986
0.951292	NA06986
0.956945	NA06986
0.999498	NA06986
1.01014	NA06986
0.875096	NA06986
1.02097	NA06986
0.934011	NA06986
0.912925	NA06986
0.942074	NA06986
0.953907	NA06986
0.982177	NA06986
0.954471	NA06986
0.973474	NA06986
0.950237	NA06986
0.968076	NA06986
0.977484	NA06986
0.911028	NA06986
0.920454	NA06986
1.04345	NA06986
1.00407	NA06986
1.0512	NA06986
1.02135	NA06986
1.02935	NA06986
0.978237	NA06986
0.918817	NA06986
0.99119	NA06986
0.965851	NA06986
0.872687	NA06986
0.979388	NA06986
0.992583	NA06986
1.06195	NA06986
0.980448	NA06986
0.972303	NA06986
0.952481	NA06986
0.97194	NA06986
0.974286	NA06986
0.958351	NA06986
1.01454	NA06986
0.803189	NA06986
0.955182	NA06986
0.965482	NA06986
0.988512	NA06986
0.981793	NA06986
0.973685	NA06986
0.912534	NA06986
1.00948	NA06986
1.04728	NA06986
1.04602	NA06986
0.998198	NA06986
1.02802	NA06986
1.02317	NA06986
1.09846	NA06986
1.00954	NA06986
0.995399	NA06986
1.00204	NA06986
0.945945	NA06986
1.00556	NA06986
0.994609	NA06986
0.973536	NA06986
1.00397	NA06986
0.953248	NA06986
1.09034	NA06986
1.02913	NA06986
0.99519	NA06986
0.799993	NA06986
0.827171	NA06986
0.998299	NA06986
0.916466	NA06986
0.975397	NA06986
0.982468	NA06986
1.08169	NA06986
1.06992	NA06986
0.994709	NA06986
1.00348	NA06986
0.960004	NA06986
0.976415	NA06986
1.02231	NA06986
0.980487	NA06986
0.985834	NA06986
1.02135	NA06986
1.02038	NA06986
1.01863	NA06986
0.990458	NA06986
1.01673	NA06986
1.01599	NA06986
0.971631	NA06986
1.04412	NA06986
0.969035	NA06986
0.940669	NA06986
0.966123	NA06986
1.04594	NA06986
0.98496	NA06986
0.953197	NA06986
0.962105	NA06986
0.997606	NA06986
1.03533	NA06986
0.976196	NA06986
0.979476	NA06986
0.93099	NA06986
0.97022	NA06986
0.985519	NA06986
0.992377	NA06986
1.01847	NA06986
0.922719	NA06986
1.01938	NA06986
1.04965	NA06986
0.986929	NA06986
1.10104	NA06986
0.986225	NA06986
1.01406	NA06986
1.03339	NA06986
1.00134	NA06986
1.02881	NA06986
0.981534	NA06986
1.01449	NA06986
0.962362	NA06986
0.99142	NA06986
0.957707	NA06986
1.06106	NA06986
0.955932	NA06986
0.947924	NA06986
1.01309	NA06986
1.01595	NA06986
1.03506	NA06986
0.925655	NA06986
1.03798	NA06986
1.00608	NA06986
0.812264	NA06986
1.03874	NA06986
1.05702	NA06986
1.00966	NA06986
0.899127	NA06986
0.923468	NA06986
0.946399	NA06986
0.879191	NA06986
0.949298	NA06986
0.988923	NA06986
1.15491	NA06986
0.975902	NA06986
0.996535	NA06986
0.93873	NA06986
0.850312	NA06986
0.991258	NA06986
1.00894	NA06986
0.992455	NA06986
0.949694	NA06986
1.04526	NA06986
0.923513	NA06986
0.976467	NA06986
0.926116	NA06986
0.989414	NA06986
0.867368	NA06986
1.05437	NA06986
1.01882	NA06986
1.0104	NA06986
0.874651	NA06986
0.938295	NA06986
1.04676	NA06986
0.941974	NA06986
0.971217	NA06986
0.925605	NA06986
0.929554	NA06986
0.987324	NA06986
1.07248	NA06986
1.02458	NA06986
0.96531	NA06986
0.984998	NA06986
1.03409	NA06986
1.03228	NA06986
1.03559	NA06986
0.992785	NA06986
0.951453	NA06986
0.97379	NA06986
0.984531	NA06986
0.971854	NA06986
0.927374	NA06986
0.949572	NA06986
0.93222	NA06986
0.919148	NA06986
0.938578	NA06986
0.938149	NA06986
0.873016	NA06986
0.927118	NA06986
0.961513	NA06986
0.949003	NA06986
1.00946	NA06986
0.963442	NA06986
0.975712	NA06986
0.956064	NA06986
0.986159	NA06986
0.971374	NA06986
0.9997	NA06986
0.944342	NA06986
0.951525	NA06986
0.885773	NA06986
0.927373	NA06986
0.94627	NA06986
0.988188	NA06986
0.976958	NA06986
0.972468	NA06986
0.947737	NA06986
0.942611	NA06986
1.0079	NA06986
0.963158	NA06986
0.982706	NA06986
0.992684	NA06986
0.994331	NA06986
0.997656	NA06986
1.02131	NA06986
0.959324	NA06986
1.00987	NA06986
1.00348	NA06986
1.03232	NA06986
1.02556	NA06986
0.985387	NA06986
0.965278	NA06986
1.00101	NA06986
0.964794	NA06986
0.933757	NA06986
0.947988	NA06986
0.95574	NA06986
0.966378	NA06986
0.925237	NA06986
0.958325	NA06986
0.912298	NA06986
0.975174	NA06986
0.965988	NA06986
1.00467	NA06986
1.00934	NA06986
0.981301	NA06986
1.03062	NA06986
1.07097	NA06986
1.01897	NA06986
1.06419	NA06986
1.00738	NA06986
1.01029	NA06986
1.02343	NA06986
1.0286	NA06986
1.0142	NA06986
0.971351	NA06986
0.976704	NA06986
0.967324	NA06986
0.962589	NA06986
0.996695	NA06986
1.00031	NA06986
0.983317	NA06986
1.03928	NA06986
0.987667	NA06986
0.984334	NA06986
0.982704	NA06986
0.997569	NA06986
1.00726	NA06986
0.89034	NA06986
0.971389	NA06986
0.991176	NA06986
0.918756	NA06986
1.00898	NA06986
0.920547	NA06986
0.990872	NA06986
0.960822	NA06986
0.97518	NA06986
0.983689	NA06986
0.990679	NA06986
0.986267	NA06986
0.997873	NA06986
1.05256	NA06986
0.975804	NA06986
1.0539	NA06986
0.990933	NA06986
1.02233	NA06986
0.992268	NA06986
1.03547	NA06986
1.00443	NA06986
0.990728	NA06986
0.993093	NA06986
1.01636	NA06986
1.01349	NA06986
1.01663	NA06986
1.00521	NA06986
1.00834	NA06986
1.01961	NA06986
0.974661	NA06986
1.0037	NA06986
0.986613	NA06986
1.0362	NA06986
0.956293	NA06986
0.917	NA06986
0.937562	NA06986
1.00171	NA06986
0.959338	NA06986
0.981901	NA06986
0.971126	NA06986
0.95717	NA06986
1.02085	NA06986
0.918148	NA06986
0.993244	NA06986
0.950174	NA06986
0.959266	NA06986
0.965994	NA06986
1.01677	NA06986
0.910538	NA06986
0.979659	NA06986
0.952979	NA06986
0.950186	NA06986
0.965393	NA06986
1.00149	NA06986
0.968161	NA06986
0.979187	NA06986
1.06069	NA06986
0.994123	NA06986
1.01749	NA06986
1.08303	NA06986
0.884071	NA06986
0.985772	NA06986
1.01794	NA06986
0.996605	NA06986
0.997861	NA06986
1.01819	NA06986
1.03202	NA06986
0.989759	NA06986
1.11639	NA06986
1.0397	NA06986
0.914702	NA06986
1.02109	NA06986
1.09245	NA06986
1.0035	NA06986
0.795892	NA06986
1.01143	NA06986
1.06644	NA06986
1.00728	NA06986
1.00974	NA06986
0.964345	NA06986
0.940726	NA06986
0.916958	NA06986
1.04575	NA06986
0.949641	NA06986
0.9727	NA06986
0.884583	NA06986
0.912035	NA06986
1.03094	NA06986
0.897138	NA06986
0.923089	NA06986
0.877746	NA06986
0.869557	NA06986
0.901309	NA06986
0.942478	NA06986
0.918823	NA06986
0.866331	NA06986
0.937583	NA06986
0.921574	NA06986
0.98007	NA06986
0.972745	NA06986
0.993197	NA06986
0.985344	NA06986
0.9967	NA06986
0.976965	NA06986
0.959184	NA06986
0.987768	NA06986
0.980788	NA06986
0.976857	NA06986
0.994037	NA06986
1.08242	NA06986
1.01267	NA06986
1.04152	NA06986
1.0022	NA06986
0.945987	NA06986
0.932577	NA06986
1.00463	NA06986
1.00561	NA06986
0.960299	NA06986
0.967895	NA06986
0.931553	NA06986
0.917306	NA06986
0.910978	NA06986
0.936889	NA06986
0.944958	NA06986
0.953126	NA06986
0.95626	NA06986
0.83789	NA06986
0.99608	NA06986
0.986125	NA06986
0.999746	NA06986
0.992195	NA06986
2.65985	NA06986
1.8623	NA06986
0.951942	NA06986
1.02522	NA06986
1.06584	NA06986
1.01135	NA06986
1.01469	NA06986
0.963765	NA06986
0.963367	NA06986
0.993948	NA06986
0.964225	NA06986
0.909454	NA06986
1.00184	NA06986
0.911264	NA06986
0.925488	NA06986
1.09777	NA06986
0.934426	NA06986
0.951923	NA06986
0.958986	NA06986
1.00224	NA06986
1.02499	NA06986
0.846081	NA06986
0.963435	NA06986
0.826545	NA06986
0.984016	NA06986
0.95897	NA06986
0.971215	NA06986
0.930677	NA06986
0.956071	NA06986
0.95443	NA06986
0.946812	NA06986
0.993236	NA06986
0.924335	NA06986
0.982523	NA06986
0.97762	NA06986
0.964443	NA06986
1.01968	NA06986
1.02127	NA06986
0.98862	NA06986
1.00505	NA06986
1.00344	NA06986
1.04354	NA06986
1.04234	NA06986
1.01828	NA06986
0.987132	NA06986
1.002	NA06986
0.958211	NA06986
0.935825	NA06986
1.01136	NA06986
1.01186	NA06986
0.927072	NA06986
0.918179	NA06986
0.945907	NA06986
0.951718	NA06986
0.940757	NA06986
0.928964	NA06986
0.963826	NA06986
0.893535	NA06986
0.980363	NA06986
0.968017	NA06986
0.978559	NA06986
0.977593	NA06986
0.956285	NA06986
0.958892	NA06986
0.938457	NA06986
0.925788	NA06986
0.867832	NA06986
0.848746	NA06986
0.962226	NA06986
0.958958	NA06986
0.972523	NA06986
0.880089	NA06986
0.937267	NA06986
1.01065	NA06986
0.983544	NA06986
0.949732	NA06986
0.971487	NA06986
0.954687	NA06986
0.949105	NA06986
0.795113	NA06986
0.975072	NA06986
1.04195	NA06986
0.886563	NA06986
1.02453	NA06986
1.01475	NA06986
1.00031	NA06986
0.998192	NA06986
0.984857	NA06986
1.06645	NA06986
0.939407	NA06986
0.988499	NA06986
0.977475	NA06986
0.928493	NA06986
0.992076	NA06986
0.974737	NA06986
1.03443	NA06986
0.934426	NA06986
0.852893	NA06986
0.921823	NA06986
0.921692	NA06986
0.91204	NA06986
0.935376	NA06986
0.943169	NA06986
0.938261	NA06986
0.956528	NA06986
0.951635	NA06986
0.993425	NA06986
0.941926	NA06986
1.00868	NA06986
0.993743	NA06986
1.09654	NA06986
1.01697	NA06986
0.89743	NA06986
0.988329	NA06986
1.02775	NA06986
1.00561	NA06986
0.988985	NA06986
1.01198	NA06986
0.977879	NA06986
0.877601	NA06986
0.981634	NA06986
0.993565	NA06986
0.93224	NA06986
0.966387	NA06986
0.945558	NA06986
0.921394	NA06986
0.957139	NA06986
1.00126	NA06986
0.908497	NA06986
1.00399	NA06986
0.990009	NA06986
0.975058	NA06986
1.0397	NA06986
0.97981	NA06986
0.976471	NA06986
0.976644	NA06986
0.955477	NA06986
1.02846	NA06986
0.974096	NA06986
0.903376	NA06986
0.949537	NA06986
0.923793	NA06986
0.938767	NA06986
0.976176	NA06986
0.93558	NA06986
0.948025	NA06986
0.945285	NA06986
0.949985	NA06986
0.983869	NA06986
0.949203	NA06986
0.959193	NA06986
1.01574	NA06986
1.00952	NA06986
1.03867	NA06986
1.0152	NA06986
1.01666	NA06986
0.972269	NA06986
0.9642	NA06986
1.00789	NA06986
1.01625	NA06986
0.998329	NA06986
1.02594	NA06986
1.01214	NA06986
1.06258	NA06986
1.17195	NA06986
1.0038	NA06986
0.988679	NA06986
0.961723	NA06986
0.966092	NA06986
0.978579	NA06986
0.956249	NA06986
0.974324	NA06986
0.962886	NA06986
0.995212	NA06986
0.985458	NA06986
0.975561	NA06986
0.891398	NA06986
1.02399	NA06986
0.994667	NA06986
0.909574	NA06986
0.861047	NA06986
1.02837	NA06986
1.03959	NA06986
0.93146	NA06986
0.983894	NA06986
1.0072	NA06986
1.00074	NA06986
1.04071	NA06986
0.986808	NA06986
0.956459	NA06986
0.84307	NA06986
0.978895	NA06986
1.03627	NA06986
1.05777	NA06986
0.985557	NA06986
0.985634	NA06986
0.98344	NA06986
1.00735	NA06986
1.00516	NA06986
0.988945	NA06986
0.974634	NA06986
1.02261	NA06986
1.00778	NA06986
0.909247	NA06986
1.00652	NA06986
0.940711	NA06986
0.958728	NA06986
0.970903	NA06986
0.940712	NA06986
0.964294	NA06986
0.966934	NA06986
0.961639	NA06986
1.0295	NA06986
0.975423	NA06986
0.977808	NA06986
1.01714	NA06986
0.962515	NA06986
0.978743	NA06986
1.06747	NA06986
1.05246	NA06986
1.02196	NA06986
1.03891	NA06986
0.932166	NA06986
1.01827	NA06986
0.989753	NA06986
1.01132	NA06986
0.987487	NA06986
0.960057	NA06986
1.00574	NA06986
0.961541	NA06986
0.927002	NA06986
0.972578	NA06986
1.04633	NA06986
0.87636	NA06986
0.964056	NA06986
1.01744	NA06986
0.947639	NA06986
0.915817	NA06986
0.877713	NA06986
1.07313	NA06986
0.954133	NA06986
1.08634	NA06986
1.10662	NA06986
0.980169	NA06986
1.00237	NA06986
1.01268	NA06986
0.966468	NA06986
0.796613	NA06986
0.896195	NA06986
0.960882	NA06986
0.95326	NA06986
1.02751	NA06986
0.998335	NA06986
1.01019	NA06986
0.91351	NA06986
1.00795	NA06986
1.0475	NA06986
0.997548	NA06986
1.03137	NA06986
0.998352	NA06986
0.994214	NA06986
0.970394	NA06986
0.981063	NA06986
1.01582	NA06986
1.02017	NA06986
0.99674	NA06986
1.00319	NA06986
0.950049	NA06986
1.03822	NA06986
1.03045	NA06986
0.979344	NA06986
0.901412	NA06986
1.01058	NA06986
0.888471	NA06986
0.970211	NA06986
0.968261	NA06986
0.995274	NA06986
0.958672	NA06986
0.922515	NA06986
0.920553	NA06986
0.961659	NA06986
0.933259	NA06986
1.03788	NA06986
0.933834	NA06986
0.930279	NA06986
0.953366	NA06986
1.05163	NA06986
0.980144	NA06986
1.07446	NA06986
0.8806	NA06986
0.881383	NA06986
0.949216	NA06986
0.958683	NA06986
0.954685	NA06986
0.929597	NA06986
0.926416	NA06986
0.913068	NA06986
0.946669	NA06986
0.938171	NA06986
0.910402	NA06986
0.957634	NA06986
0.950491	NA06986
0.863419	NA06986
0.991657	NA06986
1.00134	NA06986
0.97522	NA06986
0.989772	NA06986
0.953977	NA06986
0.94668	NA06986
0.962735	NA06986
0.978602	NA06986
0.979807	NA06986
1.02824	NA06986
0.967741	NA06986
0.996766	NA06986
1.00775	NA06986
0.964581	NA06986
1.01663	NA06986
0.955729	NA06986
0.88273	NA06986
0.966179	NA06986
0.954004	NA06986
1.01158	NA06986
0.970671	NA06986
0.949801	NA06986
0.96919	NA06986
0.958618	NA06986
0.992969	NA06986
1.00006	NA06986
1.01137	NA06986
1.02647	NA06986
1.02687	NA06986
1.01871	NA06986
1.00735	NA06986
0.988659	NA06986
1.02312	NA06986
0.996096	NA06986
1.04327	NA06986
1.03208	NA06986
1.03995	NA06986
1.06991	NA06986
0.999296	NA06986
0.964501	NA06986
1.01183	NA06986
1.04054	NA06986
0.944771	NA06986
0.9752	NA06986
0.984836	NA06986
0.996574	NA06986
0.985193	NA06986
0.9724	NA06986
0.985416	NA06986
0.986844	NA06986
1.0042	NA06986
0.981706	NA06986
0.979976	NA06986
0.965198	NA06986
0.944579	NA06986
1.02351	NA06986
0.953827	NA06986
0.929254	NA06986
0.788325	NA06986
0.900777	NA06986
0.919525	NA06986
1.03396	NA06986
0.945303	NA06986
0.986801	NA06986
0.914534	NA06986
0.954557	NA06986
0.941078	NA06986
0.951626	NA06986
0.867511	NA06986
0.942487	NA06986
1.03555	NA06986
1.03239	NA06986
0.954702	NA06986
0.991571	NA06986
0.987676	NA06986
0.969778	NA06986
0.993858	NA06986
1.10831	NA06986
0.959022	NA06986
0.967407	NA06986
0.960038	NA06986
0.921453	NA06986
0.953232	NA06986
1.13989	NA06986
0.822044	NA06986
0.927893	NA06986
0.957453	NA06986
0.921125	NA06986
0.971228	NA06986
0.929339	NA06986
0.976131	NA06986
0.945831	NA06986
0.943069	NA06986
0.954853	NA06986
0.946683	NA06986
0.931739	NA06986
0.930842	NA06986
0.941732	NA06986
0.942935	NA06986
0.96599	NA06986
0.934259	NA06986
0.936789	NA06986
0.945391	NA06986
0.924697	NA06986
0.893371	NA06986
0.909528	NA06986
0.910929	NA06986
0.894232	NA06986
0.933192	NA06986
0.93579	NA06986
0.952835	NA06986
0.922972	NA06986
1.0151	NA06986
0.827469	NA06986
0.932728	NA06986
0.877872	NA06986
0.921743	NA06986
0.994664	NA06986
0.967512	NA06986
0.954429	NA06986
1.10475	NA06986
0.969371	NA06986
0.975227	NA06986
0.997038	NA06986
0.986208	NA06986
0.994124	NA06986
0.960623	NA06986
1.06146	NA06986
0.961077	NA06986
1.01454	NA06986
0.980983	NA06986
0.956225	NA06986
0.948862	NA06986
1.00251	NA06986
0.957505	NA06986
0.959797	NA06986
0.964444	NA06986
0.964543	NA06986
0.9307	NA06986
0.953406	NA06986
0.810888	NA06986
0.906356	NA06986
0.915291	NA06986
0.993459	NA06986
1.05731	NA06986
1.07357	NA06986
0.932222	NA06986
0.902742	NA06986
0.944169	NA06986
0.9583	NA06986
1.0078	NA06986
0.972922	NA06986
0.943432	NA06986
0.936948	NA06986
1.00287	NA06986
1.02291	NA06986
0.988069	NA06986
1.0114	NA06986
0.984729	NA06986
0.898254	NA06986
0.992651	NA06986
1.01319	NA06986
1.03356	NA06986
1.02877	NA06986
0.88135	NA06986
1.05541	NA06986
1.02673	NA06986
1.07301	NA06986
1.00213	NA06986
1.04492	NA06986
0.945223	NA06986
0.953906	NA06986
1.04762	NA06986
1.09217	NA06986
0.98648	NA06986
1.02241	NA06986
1.08484	NA06986
0.98092	NA06986
1.04529	NA06986
0.927852	NA06986
0.989189	NA06986
0.961964	NA06986
0.993684	NA06986
0.970597	NA06986
0.950296	NA06986
0.939298	NA06986
1.00062	NA06986
1.00163	NA06986
1.01094	NA06986
1.03357	NA06986
0.999682	NA06986
0.923493	NA06986
0.918152	NA06986
0.983643	NA06986
0.995619	NA06986
0.992921	NA06986
1.0806	NA06986
0.982706	NA06986
0.971723	NA06986
0.969025	NA06986
0.982274	NA06986
0.941642	NA06986
0.947829	NA06986
0.958594	NA06986
0.959072	NA06986
0.957406	NA06986
0.993966	NA06986
0.984929	NA06986
0.986916	NA06986
0.982564	NA06986
0.966581	NA06986
0.992318	NA06986
0.992209	NA06986
0.87884	NA06986
0.983242	NA06986
0.968467	NA06986
0.988024	NA06986
0.990825	NA06986
0.960159	NA06986
1.01121	NA06986
0.956698	NA06986
1.01705	NA06986
0.966677	NA06986
0.946645	NA06986
0.917534	NA06986
0.94359	NA06986
0.838172	NA06986
0.96256	NA06986
0.941094	NA06986
0.937391	NA06986
0.888101	NA06986
0.937494	NA06986
0.909833	NA06986
0.853486	NA06986
0.952075	NA06986
0.89631	NA06986
0.918065	NA06986
0.939975	NA06986
0.969755	NA06986
0.95755	NA06986
0.946802	NA06986
0.77371	NA06986
0.97978	NA06986
0.985519	NA06986
0.900971	NA06986
1.00581	NA06986
0.995657	NA06986
0.999211	NA06986
1.05357	NA06986
0.984277	NA06986
1.01381	NA06986
1.01723	NA06986
1.01859	NA06986
0.954344	NA06986
0.947635	NA06986
0.920287	NA06986
0.974849	NA06986
0.927458	NA06986
0.941513	NA06986
0.962515	NA06986
0.958273	NA06986
0.97516	NA06986
0.978505	NA06986
0.955089	NA06986
0.996795	NA06986
1.05128	NA06986
0.977144	NA06986
0.946666	NA06986
0.987745	NA06986
0.993637	NA06986
0.97018	NA06986
0.957644	NA06986
1.01427	NA06986
1.01587	NA06986
1.01267	NA06986
0.961426	NA06986
0.953818	NA06986
0.949345	NA06986
0.964679	NA06986
0.986688	NA06986
0.964045	NA06986
0.966305	NA06986
1.07311	NA06986
0.96341	NA06986
0.888323	NA06986
0.939677	NA06986
1.01184	NA06986
5.74842	NA06986
1.05648	NA06986
1.03696	NA06986
1.02314	NA06986
1.04698	NA06986
1.017	NA06986
1.01934	NA06986
0.975551	NA06986
1.03521	NA06986
0.948116	NA06986
1.14249	NA06986
1.00534	NA06986
0.979592	NA06986
1.1078	NA06986
0.993571	NA06986
0.98747	NA06986
0.958838	NA06986
0.95603	NA06986
0.952314	NA06986
0.933109	NA06986
0.933572	NA06986
0.899974	NA06986
0.961695	NA06986
0.940681	NA06986
0.944542	NA06986
0.952153	NA06986
0.839516	NA06986
0.895513	NA06986
0.908253	NA06986
0.923807	NA06986
0.917737	NA06986
0.859519	NA06986
0.944847	NA06986
0.946061	NA06986
1.0062	NA06986
0.972968	NA06986
0.973996	NA06986
0.973667	NA06986
1.02098	NA06986
0.947716	NA06986
0.92673	NA06986
0.984179	NA06986
0.959292	NA06986
0.976161	NA06986
0.996765	NA06986
0.94602	NA06986
0.999449	NA06986
0.909246	NA06986
0.955279	NA06986
0.921483	NA06986
0.891584	NA06986
0.790245	NA06986
0.929881	NA06986
0.977271	NA06986
0.91413	NA06986
0.942845	NA06986
0.87585	NA06986
0.945094	NA06986
0.999651	NA06986
0.945807	NA06986
0.952992	NA06986
0.987583	NA06986
1.03245	NA06986
1.00398	NA06986
1.05653	NA06986
1.01611	NA06986
1.00295	NA06986
0.995195	NA06986
1.03889	NA06986
1.03246	NA06986
1.00176	NA06986
0.989215	NA06986
1.03331	NA06986
1.02391	NA06986
1.00355	NA06986
0.989391	NA06986
0.985137	NA06986
0.994159	NA06986
0.94926	NA06986
0.943459	NA06986
0.931078	NA06986
0.9402	NA06986
0.990956	NA06986
0.95094	NA06986
0.929736	NA06986
0.899394	NA06986
0.936533	NA06986
0.956453	NA06986
0.978831	NA06986
0.993774	NA06986
0.99323	NA06986
0.939076	NA06986
0.935001	NA06986
1.19692	NA06986
0.970598	NA06986
0.92143	NA06986
0.942608	NA06986
0.949061	NA06986
0.994114	NA06986
0.93907	NA06986
0.943535	NA06986
0.924481	NA06986
0.91101	NA06986
0.905651	NA06986
0.892908	NA06986
0.954709	NA06986
0.922708	NA06986
0.939797	NA06986
0.975374	NA06986
0.937874	NA06986
0.907325	NA06986
0.93105	NA06986
0.96356	NA06986
0.944515	NA06986
0.913957	NA06986
0.948509	NA06986
0.949463	NA06986
0.532885	NA06986
1.01055	NA06986
0.996403	NA06986
1.09	NA06986
0.9692	NA06986
0.962822	NA06986
0.977994	NA06986
0.968339	NA06986
0.958311	NA06986
0.965494	NA06986
0.962505	NA06986
0.940549	NA06986
0.959283	NA06986
0.971607	NA06986
1.00943	NA06986
0.931789	NA06986
1.02791	NA06986
1.02533	NA06986
0.776309	NA06986
0.947468	NA06986
0.925714	NA06986
0.893593	NA06986
0.969584	NA06986
1.02162	NA06986
0.984377	NA06986
1.03431	NA06986
0.954978	NA06986
0.991524	NA06986
0.897852	NA06986
0.823489	NA06986
0.973834	NA06986
0.961552	NA06986
0.964821	NA06986
1.00091	NA06986
0.980222	NA06986
1.08147	NA06986
0.973768	NA06986
0.974771	NA06986
0.949226	NA06986
0.929579	NA06986
0.908757	NA06986
0.703631	NA06986
0.915397	NA06986
0.945907	NA06986
1.05292	NA06986
0.936328	NA06986
0.925836	NA06986
0.951748	NA06986
0.956332	NA06986
0.882532	NA06986
0.952102	NA06986
0.895131	NA06986
0.940591	NA06986
0.888618	NA06986
0.926908	NA06986
0.906121	NA06986
0.916061	NA06986
0.938443	NA06986
0.890996	NA06986
0.921059	NA06986
0.932603	NA06986
0.926639	NA06986
0.958865	NA06986
0.929285	NA06986
1.03231	NA06986
0.975446	NA06986
0.971461	NA06986
1.1129	NA06986
0.989375	NA06986
0.982657	NA06986
0.970978	NA06986
0.969411	NA06986
0.959764	NA06986
0.981607	NA06986
1.07853	NA06986
0.853415	NA06986
0.970928	NA06986
0.934948	NA06986
0.952269	NA06986
0.982713	NA06986
0.980258	NA06986
1.00106	NA06986
0.967721	NA06986
0.958721	NA06986
0.963531	NA06986
0.981159	NA06986
0.950833	NA06986
0.952122	NA06986
0.954787	NA06986
0.955348	NA06986
0.892271	NA06986
0.966643	NA06986
0.948142	NA06986
0.935345	NA06986
1.01983	NA06986
0.955605	NA06986
0.987398	NA06986
0.953205	NA06986
0.929255	NA06986
0.945909	NA06986
0.931284	NA06986
0.919114	NA06986
0.92906	NA06986
0.932857	NA06986
0.969855	NA06986
0.948044	NA06986
0.968781	NA06986
0.929558	NA06986
0.950753	NA06986
0.909903	NA06986
0.935589	NA06986
0.896801	NA06986
0.913076	NA06986
0.92699	NA06986
0.948959	NA06986
0.949352	NA06986
0.890834	NA06986
1.0128	NA06986
0.960717	NA06986
0.951621	NA06986
0.959592	NA06986
0.963847	NA06986
0.937182	NA06986
0.90586	NA06986
0.949923	NA06986
0.940651	NA06986
0.96894	NA06986
0.887853	NA06986
0.979484	NA06986
0.923241	NA06986
0.943288	NA06986
0.992116	NA06986
0.935929	NA06986
1.07368	NA06986
0.980819	NA06986
0.956446	NA06986
0.965903	NA06986
1.01454	NA06986
0.969157	NA06986
0.956253	NA06986
0.976863	NA06986
0.89338	NA06986
0.969922	NA06986
0.924013	NA06986
1.00793	NA06986
0.98504	NA06986
1.02142	NA06986
1.00904	NA06986
1.00924	NA06986
1.0133	NA06986
0.9984	NA06986
0.961972	NA06986
0.9732	NA06986
0.990088	NA06986
0.964008	NA06986
0.967768	NA06986
0.94427	NA06986
0.952797	NA06986
1.00658	NA06986
0.775199	NA06986
0.934192	NA06986
0.922277	NA06986
0.966347	NA06986
0.9315	NA06986
0.935312	NA06986
0.899114	NA06986
0.92492	NA06986
0.965833	NA06986
0.937757	NA06986
0.946119	NA06986
0.797768	NA06986
0.906318	NA06986
0.938413	NA06986
0.945117	NA06986
0.938926	NA06986
0.929815	NA06986
0.979263	NA06986
0.952982	NA06986
0.934164	NA06986
0.952877	NA06986
0.968808	NA06986
0.821853	NA06986
0.955382	NA06986
0.932665	NA06986
0.922641	NA06986
0.938013	NA06986
0.928193	NA06986
0.941411	NA06986
0.905788	NA06986
0.905295	NA06986
0.946802	NA06986
0.936859	NA06986
0.915992	NA06986
1.00268	NA06986
0.926791	NA06986
0.917911	NA06986
1.10977	NA06986
1.07665	NA06986
0.980942	NA06986
0.987467	NA06986
0.998057	NA06986
1.00713	NA06986
0.983331	NA06986
0.975175	NA06986
1.02021	NA06986
1.0556	NA06986
1.0561	NA06986
0.915374	NA06986
0.890807	NA06986
1.67217	NA06986
0.998439	NA06986
0.987217	NA06986
1.03849	NA06986
0.981834	NA06986
0.98283	NA06986
0.991795	NA06986
0.967799	NA06986
0.961203	NA06986
0.961984	NA06986
1.00318	NA06986
1.04966	NA06986
1.10156	NA06986
0.938766	NA06986
0.913849	NA06986
0.955419	NA06986
0.904014	NA06986
0.93777	NA06986
0.946761	NA06986
0.90944	NA06986
0.892233	NA06986
1.07048	NA06986
0.98406	NA06986
1.01536	NA06986
0.931166	NA06986
1.00465	NA06986
0.99001	NA06986
1.02646	NA06986
0.982112	NA06986
0.953379	NA06986
0.989493	NA06986
1.16194	NA06986
0.96405	NA06986
0.956541	NA06986
1.01815	NA06986
0.953875	NA06986
0.94486	NA06986
0.964731	NA06986
0.894583	NA06986
0.925664	NA06986
1.10344	NA06986
0.938864	NA06986
0.969411	NA06986
0.997181	NA06986
0.936785	NA06986
0.892722	NA06986
0.919921	NA06986
0.916111	NA06986
0.912187	NA06986
0.938721	NA06986
0.932347	NA06986
0.850276	NA06986
0.926355	NA06986
0.920232	NA06986
0.902595	NA06986
0.915038	NA06986
0.921075	NA06986
0.93054	NA06986
0.919237	NA06986
0.848963	NA06986
0.978201	NA06986
0.893407	NA06986
0.947576	NA06986
1.00496	NA06986
0.819922	NA06986
0.951019	NA06986
0.918925	NA06986
0.96853	NA06986
0.970183	NA06986
1.00188	NA06986
0.844315	NA06986
0.947778	NA06986
0.996972	NA06986
0.953577	NA06986
0.994889	NA06986
0.993584	NA06986
0.971701	NA06986
0.927464	NA06986
0.988775	NA06986
0.976642	NA06986
1.01761	NA06986
0.967932	NA06986
0.989009	NA06986
0.945841	NA06986
0.831137	NA06986
0.960914	NA06986
0.985423	NA06986
0.976878	NA06986
0.972315	NA06986
0.95651	NA06986
0.901612	NA06986
1.0065	NA06986
0.9757	NA06986
0.970042	NA06986
1.07584	NA06986
1.92149	NA06986
0.88977	NA06986
0.945607	NA06986
0.954735	NA06986
0.957121	NA06986
0.954415	NA06986
0.935753	NA06986
0.942067	NA06986
1.15946	NA06986
0.945943	NA06986
1.017	NA06986
0.91148	NA06986
1.0131	NA06986
0.945773	NA06986
0.939929	NA06986
0.906546	NA06986
0.962571	NA06986
0.952476	NA06986
0.954898	NA06986
0.95511	NA06986
0.855159	NA06986
0.928314	NA06986
0.974215	NA06986
0.942886	NA06986
1.01006	NA06986
0.96923	NA06986
0.98622	NA06986
1.08812	NA06986
1.07854	NA06986
1.09453	NA06986
1.02872	NA06986
0.902864	NA06986
0.977454	NA06986
0.997475	NA06986
0.965739	NA06986
0.974124	NA06986
1.0108	NA06986
0.971694	NA06986
0.956701	NA06986
0.961919	NA06986
0.952563	NA06986
0.937569	NA06986
0.929909	NA06986
0.952394	NA06986
0.851984	NA06986
0.985243	NA06986
1.01673	NA06986
0.978289	NA06986
0.918495	NA06986
1.01294	NA06986
0.968308	NA06986
0.994129	NA06986
0.992305	NA06986
0.960977	NA06986
0.972641	NA06986
0.978447	NA06986
0.967325	NA06986
0.950702	NA06986
1.00077	NA06986
0.937538	NA06986
0.978304	NA06986
0.923211	NA06986
0.924573	NA06986
0.958288	NA06986
0.957044	NA06986
0.989268	NA06986
1.00981	NA06986
0.970578	NA06986
0.982278	NA06986
0.98702	NA06986
0.974857	NA06986
0.99864	NA06986
0.938253	NA06986
0.958205	NA06986
0.91309	NA06986
0.885523	NA06986
0.958643	NA06986
0.922459	NA06986
0.94348	NA06986
1.01637	NA06986
0.978637	NA06986
1.01949	NA06986
1.14188	NA06986
0.978986	NA06986
1.00885	NA06986
0.981776	NA06986
1.01379	NA06986
0.996473	NA06986
0.980599	NA06986
0.978389	NA06986
0.955561	NA06986
1.05923	NA06986
1.03285	NA06986
1.0255	NA06986
1.00128	NA06986
1.00246	NA06986
1.13331	NA06986
0.95875	NA06986
0.943368	NA06986
0.974875	NA06986
0.944514	NA06986
0.945239	NA06986
0.929212	NA06986
0.806367	NA06986
0.929937	NA06986
0.938597	NA06986
0.862253	NA06986
0.984647	NA06986
0.955733	NA06986
0.945062	NA06986
0.918405	NA06986
0.939397	NA06986
0.904141	NA06986
0.94299	NA06986
0.99477	NA06986
0.973919	NA06986
0.998468	NA06986
0.971084	NA06986
0.891797	NA06986
0.978832	NA06986
0.880774	NA06986
0.987374	NA06986
0.817505	NA06986
0.985616	NA06986
0.980342	NA06986
0.949887	NA06986
0.970287	NA06986
0.950178	NA06986
0.986061	NA06986
0.964768	NA06986
0.937366	NA06986
0.976233	NA06986
0.965678	NA06986
0.790036	NA06986
0.964981	NA06986
0.985382	NA06986
0.875195	NA06986
0.986672	NA06986
0.941403	NA06986
0.848097	NA06986
0.775406	NA06986
0.950435	NA06986
0.926356	NA06986
0.952838	NA06986
0.967665	NA06986
0.866424	NA06986
0.843071	NA06986
0.964613	NA06986
0.989703	NA06986
1.02965	NA06986
0.999035	NA06986
1.00812	NA06986
1.00581	NA06986
0.950889	NA06986
1.1161	NA06986
1.04885	NA06986
0.965922	NA06986
1.0196	NA06986
1.03737	NA06986
1.02402	NA06986
0.994043	NA06986
1.06535	NA06986
1.01537	NA06986
0.983216	NA06986
0.988903	NA06986
0.960377	NA06986
1.00155	NA06986
1.02084	NA06986
1.00977	NA06986
1.0071	NA06986
1.00839	NA06986
0.972254	NA06986
0.940851	NA06986
0.974549	NA06986
0.916284	NA06986
0.944521	NA06986
0.999931	NA06986
0.997971	NA06986
1.011	NA06986
1.024	NA06986
1.01727	NA06986
1.02563	NA06986
0.964848	NA06986
1.1235	NA06986
1.02037	NA06986
0.992307	NA06986
1.02231	NA06986
1.04788	NA06986
0.970032	NA06986
0.962834	NA06986
0.893337	NA06986
1.06675	NA06986
1.00542	NA06986
1.0111	NA06986
0.995616	NA06986
1.0189	NA06986
0.959505	NA06986
1.03269	NA06986
1.04421	NA06986
0.990632	NA06986
0.985162	NA06986
0.982257	NA06986
0.886065	NA06986
0.998834	NA06986
1.06549	NA06986
0.966878	NA06986
0.96856	NA06986
0.961575	NA06986
0.998975	NA06986
0.92341	NA06986
0.959545	NA06986
0.931558	NA06986
0.944261	NA06986
0.910115	NA06986
0.924239	NA06986
0.935831	NA06986
0.89111	NA06986
0.889562	NA06986
0.927223	NA06986
0.90295	NA06986
0.958636	NA06986
0.992513	NA06986
1.0054	NA06986
1.03093	NA06986
0.968874	NA06986
1.00871	NA06986
0.995128	NA06986
1.10637	NA06986
1.0051	NA06986
0.896364	NA06986
0.994242	NA06986
0.983707	NA06986
1.01368	NA06986
1.01525	NA06986
1.02296	NA06986
0.989138	NA06986
0.985595	NA06986
0.957649	NA06986
0.957122	NA06986
0.963765	NA06986
0.980247	NA06986
0.952471	NA06986
0.963032	NA06986
1.08432	NA06986
0.987292	NA06986
1.02012	NA06986
0.958639	NA06986
0.987121	NA06986
1.05863	NA06986
0.988562	NA06986
1.02973	NA06986
1.05612	NA06986
1.05453	NA06986
0.986489	NA06986
0.949649	NA06986
0.999754	NA06986
0.995659	NA06986
1.05955	NA06986
1.00674	NA06986
0.984818	NA06986
0.904227	NA06986
1.03789	NA06986
1.24306	NA06986
1.11853	NA06986
0.969437	NA06986
1.00509	NA06986
1.01926	NA06986
1.07293	NA06986
1.07368	NA06986
0.966946	NA06986
0.856478	NA06986
0.943398	NA06986
0.93725	NA06986
0.943888	NA06986
0.931284	NA06986
0.972859	NA06986
1.00363	NA06986
1.02851	NA06986
0.957987	NA06986
0.981881	NA06986
1.00808	NA06986
0.978179	NA06986
0.954897	NA06986
0.928113	NA06986
0.946406	NA06986
0.971077	NA06986
0.945926	NA06986
1.02195	NA06986
0.977584	NA06986
0.988078	NA06986
0.992298	NA06986
0.982407	NA06986
0.994906	NA06986
0.994151	NA06986
1.03381	NA06986
0.99944	NA06986
0.953338	NA06986
0.984299	NA06986
1.01139	NA06986
1.01734	NA06986
1.0841	NA06986
0.996186	NA06986
1.10376	NA06986
1.00457	NA06986
0.987149	NA06986
1.08206	NA06986
1.02577	NA06986
1.01736	NA06986
1.11594	NA06986
1.00118	NA06986
1.02727	NA06986
1.0427	NA06986
0.991652	NA06986
1.04068	NA06986
1.06812	NA06986
0.915644	NA06986
0.967341	NA06986
0.988524	NA06986
1.02916	NA06986
0.965256	NA06986
0.961387	NA06986
0.947038	NA06986
0.943812	NA06986
1.13102	NA06986
0.944596	NA06986
0.908272	NA06986
0.94269	NA06986
0.956576	NA06986
0.960235	NA06986
0.958007	NA06986
1.00428	NA06986
1.03549	NA06986
0.969746	NA06986
1.05962	NA06986
0.977429	NA06986
1.00775	NA06986
0.979472	NA06986
0.980503	NA06986
0.997162	NA06986
0.988937	NA06986
0.987182	NA06986
1.0558	NA06986
1.10819	NA06986
0.828837	NA06986
0.953668	NA06986
0.841134	NA06986
1.95189	NA06986
1.63089	NA06986
0.941909	NA06986
1.00456	NA06986
0.942389	NA06986
0.94872	NA06986
1.05619	NA06986
0.980593	NA06986
0.996979	NA06986
0.964817	NA06986
0.887277	NA06986
0.962986	NA06986
0.923485	NA06986
0.867738	NA06986
0.959308	NA06986
0.954291	NA06986
0.988207	NA06986
0.98208	NA06986
0.987735	NA06986
0.979178	NA06986
1.00769	NA06986
0.987591	NA06986
0.881534	NA06986
0.946411	NA06986
0.959716	NA06986
0.939507	NA06986
0.959039	NA06986
0.901521	NA06986
0.956887	NA06986
0.950992	NA06986
0.937454	NA06986
0.920521	NA06986
1.00338	NA06986
0.938682	NA06986
0.951492	NA06986
0.89023	NA06986
0.925807	NA06986
0.960391	NA06986
0.961497	NA06986
1.0268	NA06986
1.15844	NA06986
1.05481	NA06986
0.966214	NA06986
1.03	NA06986
1.00187	NA06986
0.987128	NA06986
1.03694	NA06986
0.958032	NA06986
0.931365	NA06986
0.91934	NA06986
0.927051	NA06986
0.937807	NA06986
0.924092	NA06986
0.930031	NA06986
0.931071	NA06986
0.91581	NA06986
0.934227	NA06986
0.98815	NA06986
0.966867	NA06986
0.934519	NA06986
0.905721	NA06986
0.940561	NA06986
0.930841	NA06986
0.800434	NA06986
1.0257	NA06986
0.951908	NA06986
0.968632	NA06986
0.913482	NA06986
0.982143	NA06986
1.08197	NA06986
0.928028	NA06986
0.958111	NA06986
0.964919	NA06986
0.967021	NA06986
0.948062	NA06986
0.996202	NA06986
0.989571	NA06986
0.987273	NA06986
0.987583	NA06986
0.971157	NA06986
0.990052	NA06986
0.99842	NA06986
0.958284	NA06986
1.06541	NA06986
0.917365	NA06986
0.976384	NA06986
0.898109	NA06986
0.962543	NA06986
0.93254	NA06986
0.964112	NA06986
0.861916	NA06986
0.934677	NA06986
0.921405	NA06986
0.952108	NA06986
0.789991	NA06986
0.938578	NA06986
0.950635	NA06986
0.944754	NA06986
1.00504	NA06986
0.953889	NA06986
1.03933	NA06986
[truncated: 203,921 more rows]
